# Supplementary material for: Optical Tissue Clearing to Study the Intra-Pulmonary Biodistribution of Intravenously Delivered Mesenchymal Stromal Cells and Their Interactions with Host Lung Cells
Source: Int J Mol Sci. 2022 Nov 16;23(22):14171. doi: 10.3390/ijms232214171 (PMC9699424; doi:10.3390/ijms232214171)
Supplement: Supplementary file 1 [file ijms-23-14171-s001.zip]

Archive with 2 entries (2 files):
- ijms-1928478-movies s1-s4.zip
- ijms-1928478-supplementary.pdf
